# Supplementary material for: Can prior exposure to stress enhance resilience to ocean warming in two oyster species?
Source: PLoS One. 2020 Apr 10;15(4):e0228527. doi: 10.1371/journal.pone.0228527 (PMC7147797; doi:10.1371/journal.pone.0228527)
Supplement: S1 Raw data — (CSV) [file pone.0228527.s004.csv]

Site	Temperature	HeatS	basket	individual	growth_O.angasi	growth_S.glomerata	Condition_index_O.angasi	Condition_index_S.glomerata	SMR_O.angasi	SMR_S.glomerata	total lipids_O.angasi	total lipids_S.glomerata	TAG_O.angasi	TAG_S.glomerata	PL_O.angasi	PL_S.glomerata	Mean_survival_O.angasi (%)	Mean_survival_S.glomerata (%)
Vales	Elevated	Control	one	1	1.646666667	3.846666667	0.813738995	2.289016604	2.324767588	2.195259927	129949.468	110513.618	12859.05694	23929.75848	99701.23342	52494.53187	50	90
Vales	Elevated	Control	one	2	-4.903333333	8.616666667	1.180378451	1.725330053	1.381310248	2.184476677	170121.5932	280267.6384	6503.03952	204980.8558	151870.7121	61942.39358	NA	NA
Vales	Elevated	Control	one	3	-0.283333333	-1.333333333	NA	NA	NA	NA	NA	303514.8618	19534.56357	200472.374	158653.3635	78718.3132	NA	NA
Vales	Elevated	Control	one	4	7.536666667	9.966666667	NA	NA	NA	NA	NA	NA	NA	NA	NA	NA	NA	NA
Vales	Elevated	Control	one	5	7.736666667	-1.433333333	NA	NA	NA	NA	NA	NA	NA	NA	NA	NA	NA	NA
Vales	Elevated	Control	one	6	NA	10.36666667	NA	NA	NA	NA	NA	NA	NA	NA	NA	NA	NA	NA
Vales	Elevated	Control	one	7	NA	1.266666667	NA	NA	NA	NA	NA	NA	NA	NA	NA	NA	NA	NA
Vales	Elevated	Control	one	8	NA	-2.133333333	NA	NA	NA	NA	NA	NA	NA	NA	NA	NA	NA	NA
Vales	Elevated	Control	one	9	NA	4.666666667	NA	NA	NA	NA	NA	NA	NA	NA	NA	NA	NA	NA
Vales	Elevated	Control	two	1	-2.623333333	1.496666667	0.675853018	1.540948564	3.12488162	2.291252305	187715.0076	281105.9845	3724.687446	211463.4959	107163.0712	50603.04082	50	100
Vales	Elevated	Control	two	2	-3.693333333	-5.753333333	1.074659338	2.51372103	1.194221572	1.44477148	131390.5845	380552.8756	2213.799017	259595.8912	168524.0066	92195.96422	NA	NA
Vales	Elevated	Control	two	3	4.716666667	-4.533333333	1.193101421	NA	3.008304155	NA	183930.2735	NA	NA	NA	NA	NA	NA	NA
Vales	Elevated	Control	two	4	5.626666667	7.166666667	NA	NA	NA	NA	NA	NA	NA	NA	NA	NA	NA	NA
Vales	Elevated	Control	two	5	7.606666667	2.166666667	NA	NA	NA	NA	NA	NA	NA	NA	NA	NA	NA	NA
Vales	Elevated	Control	two	6	NA	9.066666667	NA	NA	NA	NA	NA	NA	NA	NA	NA	NA	NA	NA
Vales	Elevated	Control	two	7	NA	-3.033333333	NA	NA	NA	NA	NA	NA	NA	NA	NA	NA	NA	NA
Vales	Elevated	Control	two	8	NA	3.866666667	NA	NA	NA	NA	NA	NA	NA	NA	NA	NA	NA	NA
Vales	Elevated	Control	two	9	NA	2.766666667	NA	NA	NA	NA	NA	NA	NA	NA	NA	NA	NA	NA
Vales	Elevated	HS	one	1	1.643333333	2.52	0.511756435	2.099578676	2.968993498	0.406311026	122436.4119	327097.1687	5239.416031	215619.5639	104386.6997	86852.99593	90	80
Vales	Elevated	HS	one	2	6.433333333	11.46	1.173678927	1.806079094	1.158674222	1.758144549	513000.454	150268.5689	3336.604008	3517.743769	86152.16811	120727.339	NA	NA
Vales	Elevated	HS	one	3	6.593333333	3.22	NA	NA	NA	NA	168032.119	57935.65558	3521.527893	5523.098305	140289.6434	42512.68682	NA	NA
Vales	Elevated	HS	one	4	9.403333333	7.85	NA	NA	NA	NA	NA	NA	NA	NA	NA	NA	NA	NA
Vales	Elevated	HS	one	5	14.01333333	10.98	NA	NA	NA	NA	NA	NA	NA	NA	NA	NA	NA	NA
Vales	Elevated	HS	one	6	-0.926666667	2.34	NA	NA	NA	NA	NA	NA	NA	NA	NA	NA	NA	NA
Vales	Elevated	HS	one	7	-3.296666667	-4.06	NA	NA	NA	NA	NA	NA	NA	NA	NA	NA	NA	NA
Vales	Elevated	HS	one	8	0.573333333	-3.81	NA	NA	NA	NA	NA	NA	NA	NA	NA	NA	NA	NA
Vales	Elevated	HS	one	9	1.063333333	5.18	NA	NA	NA	NA	NA	NA	NA	NA	NA	NA	NA	NA
Vales	Elevated	HS	two	1	-5.766666667	9.1	1.059966565	2.270473495	3.568318248	2.004531967	135518.125	278993.2181	11631.0977	227041.9172	485194.2154	39469.10957	70	100
Vales	Elevated	HS	two	2	11.43333333	20.15	1.203410429	1.614836416	2.294742758	1.813335336	122182.9084	186052.1223	4062.670331	61025.02214	98947.94234	102993.9379	NA	NA
Vales	Elevated	HS	two	3	15.70333333	2.52	NA	NA	NA	NA	NA	NA	NA	NA	NA	NA	NA	NA
Vales	Elevated	HS	two	4	11.64333333	1.75	NA	NA	NA	NA	NA	NA	NA	NA	NA	NA	NA	NA
Vales	Elevated	HS	two	5	4.803333333	3.93	NA	NA	NA	NA	NA	NA	NA	NA	NA	NA	NA	NA
Vales	Elevated	HS	two	6	-2.406666667	-2.23	NA	NA	NA	NA	NA	NA	NA	NA	NA	NA	NA	NA
Vales	Elevated	HS	two	7	2.363333333	-4.46	NA	NA	NA	NA	NA	NA	NA	NA	NA	NA	NA	NA
Vales	Elevated	HS	two	8	NA	5.85	NA	NA	NA	NA	NA	NA	NA	NA	NA	NA	NA	NA
Vales	Elevated	HS	two	9	NA	6.98	NA	NA	NA	NA	NA	NA	NA	NA	NA	NA	NA	NA
Eraring	Elevated	Control	one	1	2.96	13.26666667	1.783124781	3.363428376	1.078216012	1.705268788	NA	53122.4505	NA	3331.97993	NA	43090.81584	60	100
Eraring	Elevated	Control	one	2	3.76	3.196666667	1.666040639	3.097606214	1.108652794	1.793725337	NA	54982.12135	NA	7345.653883	NA	41831.91468	NA	NA
Eraring	Elevated	Control	one	3	5.16	5.346666667	2.012208657	2.271832502	1.866478484	1.673398286	NA	114042.5053	NA	6879.120622	NA	93783.59923	NA	NA
Eraring	Elevated	Control	one	4	11.53	9.296666667	2.017802149	2.318648638	2.449760766	0.844710666	NA	66516.59673	NA	1473.909859	NA	54001.25833	NA	NA
Eraring	Elevated	Control	one	5	-2.14	4.216666667	1.93337534	0.762293213		2.803705441	NA	146222.0466	NA	95157.8044	NA	40330.14356	NA	NA
Eraring	Elevated	Control	one	6	NA	16.36666667	NA	NA	NA	NA	NA	NA	NA	NA	NA	NA	NA	NA
Eraring	Elevated	Control	one	7	NA	20.56666667	NA	NA	NA	NA	NA	NA	NA	NA	NA	NA	NA	NA
Eraring	Elevated	Control	one	8	NA	6.966666667	NA	NA	NA	NA	NA	NA	NA	NA	NA	NA	NA	NA
Eraring	Elevated	Control	one	9	NA	13.86666667	NA	NA	NA	NA	NA	NA	NA	NA	NA	NA	NA	NA
Eraring	Elevated	Control	one	10	NA	10.16666667	NA	NA	NA	NA	NA	NA	NA	NA	NA	NA	NA	NA
Eraring	Elevated	HS	one	1	-0.233333333	4.16	1.522892549	3.100665457	1.33265136	0.634763903	116951.7798	NA	12340.7539	NA	83225.35839	NA	80	90
Eraring	Elevated	HS	one	2	6.156666667	0.75	1.852860178	3.790759602	1.927654611	0.435282523	111921.4634	NA	22689.02908	NA	75229.44032	NA	NA	NA
Eraring	Elevated	HS	one	3	7.466666667	10.22	1.077627305	5.10649279	3.255530978	0.316820109	158941.5266	NA	57231.85604	NA	72454.78397	NA	NA	NA
Eraring	Elevated	HS	one	4	4.976666667	2.32	1.39657333	3.594539701	2.027947721	0.119124593	NA	NA	NA	NA	NA	NA	NA	NA
Eraring	Elevated	HS	one	5	0.226666667	6.77	1.748843392	4.207365449	2.431473231	1.514026167	NA	NA	NA	NA	NA	NA	NA	NA
Eraring	Elevated	HS	one	6	2.256666667	8.37	NA	NA	NA	0.749731228	NA	NA	NA	NA	NA	NA	NA	NA
Eraring	Elevated	HS	one	7	5.256666667	5.44	NA	NA	NA	NA	NA	NA	NA	NA	NA	NA	NA	NA
Eraring	Elevated	HS	one	8	11.25666667	NA	NA	NA	NA	NA	NA	NA	NA	NA	NA	NA	NA	NA
Control	Ambient	Control	one	1	10.92	6.293333333	2.253783943	3.751555675	2.212735328	0.875142893	100499.1964	140219.2244	26852.65297	10100.4397	61152.74261	104338.2572	90	80
Control	Ambient	Control	one	2	17.49	0.053333333	1.680576588	3.722309032	0.567614259	0.883457126	72167.48645	162424.2015	36171.34922	116345.9491	28456.0114	33420.6426	NA	NA
Control	Ambient	Control	one	3	18.53	7.063333333	1.366677595	4.590755893	1.364698945	NA	86811.61888	134294.4391	39804.00807	82174.53476	36772.23761	40267.57526	NA	NA
Control	Ambient	Control	one	4	14.85	-4.366666667	NA	NA	NA	NA	NA	NA	NA	NA	NA	NA	NA	NA
Control	Ambient	Control	one	5	24.84	2.753333333	NA	NA	NA	NA	NA	NA	NA	NA	NA	NA	NA	NA
Control	Ambient	Control	one	6	21.58	32.39333333	NA	NA	NA	NA	NA	NA	NA	NA	NA	NA	NA	NA
Control	Ambient	Control	one	7	27.21	-1.446666667	NA	NA	NA	NA	NA	NA	NA	NA	NA	NA	NA	NA
Control	Ambient	Control	one	8	21.41	1.143333333	NA	NA	NA	NA	NA	NA	NA	NA	NA	NA	NA	NA
Control	Ambient	Control	one	9	24.28	NA	NA	NA	NA	NA	NA	NA	NA	NA	NA	NA	NA	NA
Control	Ambient	Control	two	1	19.68	4.153333333	3.092244334	4.788300277	1.04943448	0.877891132	87710.7644	158922.6392	19971.39592	22273.04632	57329.20445	129551.8615	90	70
Control	Ambient	Control	two	2	22.43	19.22333333	2.109830442	5.137533514	0.534336854	NA	106847.0071	50716.53576	10580.14496	5941.867315	80165.80099	38770.53969	NA	NA
Control	Ambient	Control	two	3	18.91	13.26333333	2.812403654	NA	2.651616351	NA	NA	NA	NA	NA	NA	NA	NA	NA
Control	Ambient	Control	two	4	15.72	8.833333333	NA	NA	NA	NA	NA	NA	NA	NA	NA	NA	NA	NA
Control	Ambient	Control	two	5	12.81	0.603333333	NA	NA	NA	NA	NA	NA	NA	NA	NA	NA	NA	NA
Control	Ambient	Control	two	6	33.82	8.653333333	NA	NA	NA	NA	NA	NA	NA	NA	NA	NA	NA	NA
Control	Ambient	Control	two	7	17.91	10.91333333	NA	NA	NA	NA	NA	NA	NA	NA	NA	NA	NA	NA
Control	Ambient	Control	two	8	24.84	NA	NA	NA	NA	NA	NA	NA	NA	NA	NA	NA	NA	NA
Control	Ambient	Control	two	9	27.46	NA	NA	NA	NA	NA	NA	NA	NA	NA	NA	NA	NA	NA
Control	Ambient	HS	one	1	15.88333333	19.8	2.238554288	3.066845385	0.732710739	1.637164171	61921.71803	180287.4681	25288.35107	138353.2943	28138.61071	34708.52991	100	100
Control	Ambient	HS	one	2	14.81333333	14.37	1.999260306	2.416959523	NA	1.320218971	94798.6456	310669.3122	7378.132416	270801.3666	74353.35104	29262.31301	NA	NA
Control	Ambient	HS	one	3	21.99333333	7.72	2.856235826	NA	NA	NA	20460.99892	126445.5622	3404.371221	91431.12604	15119.5126	28936.68309	NA	NA
Control	Ambient	HS	one	4	15.68333333	4.22	2.130844745	NA	NA	NA	NA	NA	NA	NA	NA	NA	NA	NA
Control	Ambient	HS	one	5	16.96333333	6.28	1.301180129	NA	NA	NA	NA	NA	NA	NA	NA	NA	NA	NA
Control	Ambient	HS	one	6	19.05333333	-2	NA	NA	NA	NA	NA	NA	NA	NA	NA	NA	NA	NA
Control	Ambient	HS	one	7	16.88333333	12.97	NA	NA	NA	NA	NA	NA	NA	NA	NA	NA	NA	NA
Control	Ambient	HS	one	8	16.72333333	7.69	NA	NA	NA	NA	NA	NA	NA	NA	NA	NA	NA	NA
Control	Ambient	HS	one	9	13.92333333	10.8	NA	NA	NA	NA	NA	NA	NA	NA	NA	NA	NA	NA
Control	Ambient	HS	one	10	24.96333333	2.03	NA	NA	NA	NA	NA	NA	NA	NA	NA	NA	NA	NA
Control	Ambient	HS	two	1	16.83333333	11.99	1.180252548	2.368472235	1.095898971	1.738850699	98088.24773	234376.0596	13452.08769	192881.2051	73116.83677	29596.28781	100	90
Control	Ambient	HS	two	2	14.91333333	20.32	1.685278293	5.605107255	0.71947064	0.812436528	134856.3655	185786.9889	101209.9342	103049.4296	22383.10638	59593.35448	NA	NA
Control	Ambient	HS	two	3	17.24333333	4.56	3.058955893	NA	NA	NA	NA	NA	NA	NA	NA	NA	NA	NA
Control	Ambient	HS	two	4	5.383333333	-5.19	1.890214171	NA	NA	NA	NA	NA	NA	NA	NA	NA	NA	NA
Control	Ambient	HS	two	5	20.83333333	5.45	NA	NA	NA	NA	NA	NA	NA	NA	NA	NA	NA	NA
Control	Ambient	HS	two	6	19.22333333	9.7	NA	NA	NA	NA	NA	NA	NA	NA	NA	NA	NA	NA
Control	Ambient	HS	two	7	25.54333333	7.41	NA	NA	NA	NA	NA	NA	NA	NA	NA	NA	NA	NA
Control	Ambient	HS	two	8	9.943333333	5.5	NA	NA	NA	NA	NA	NA	NA	NA	NA	NA	NA	NA
Control	Ambient	HS	two	9	21.00333333	4.72	NA	NA	NA	NA	NA	NA	NA	NA	NA	NA	NA	NA
Control	Ambient	HS	two	10	11.67333333	NA	NA	NA	NA	NA	NA	NA	NA	NA	NA	NA	NA	NA
